# Supplementary material for: Case report: Eosinophilia as a rare symptom and primary sign of acute lymphoblastic leukemia with translocation (5;14)(q31;q32)
Source: Front Oncol. 2026 Jul 15;16:1840991. doi: 10.3389/fonc.2026.1840991 (PMC13414193; doi:10.3389/fonc.2026.1840991)
Supplement: Supplementary Table 1 — Patient characteristics of adult patients with acute B-cell lymphoblastic leukemia and t(5;14)(q31;q32). [file Table1.xlsx]

## Sheet: Tabelle1
Patient	Age	Karyotype	Sex	Peripheral blood			Blasts in bone marrow (%)	Symptoms at onset (as reported)	Treatment protocol	alloSCT	Outcome	Reference
				Leucocytes (106/l)	Eosinophils (x106/L)	Blasts (x106/L)
1	18	46, XY, t(5;14)(q31;q32) [2]/ 46XY, [18]	m	114	96	2	80	night sweats, asthenia, anorexia	FRALLE 2000 High risk	MRD in CR1	CR, 38 months +	Fournier et al 2019
2	19	46, XY, t(5;14)(q?;q32) [22]/ 46XY, [3]	m	82	46.7	0	40	fever, fatigue, pruritic erythroderma, weight loss, head ache, cough	*	no	relapse month 6 during treatment, death 10 months after intial diagnosis	Hogan et al, 1987
3	22	48,XY,+X,+4,t(5;14)(q31;q32),i(21)(q10)[7]/46,XY[32]	m	19.6	11.9	0	60	fever, dypnea, back pain	NOPHO ALL-2008	yes	n.a.	Larsen et al, 2011
4	24	46,XY,t(5;14)(q31;q32) [4] 46,XY [11]	m	16.1	6.89	0	23	fever, chills, myalgia, diarrhea, nausea, vometing	GMALL 07/2003	no	death during induction	Patient 2
5	25	46,XY,t(5;14)(5pter→5q23::14q32→14qter; 14pter→14p12::5q31→5q23::14p12→14q32::5q31→5qter), t(21;22)(q10;q10),+19/46,XY	m	n.a.	n.a.	n.a.	n.a.	myalgia, weight loss, fatigue, arterial thrombembolic events	n.a.	n.a.	n.a.	McConnell et al, 1987
6	30	46, XY, t(5;14)(q31;q32) [1]/ 46XY, [27]	m	69	7.5	0	50	back pain	GMALL 07/2003	MUD in CR1	CR, 5years after HSCT	Patient 1
7	31	n.a.	f	21.1	7.9	n.a.	32	pulmonary embolism, deep vein thrombosis, splenomegaly, hepatomegaly	GRAALL-2014	MRD in CR1	alive one month after HSCT	Derrieux et al 2018
8	33	47,XY,+X,t(5;14)(q31;q32),i(7)(q10)	m	27.8	18.3	0	0	fever	**	MRD in CR1	2 years after HSCT relapse	Knuutila et al, 1993
9	39	46,XY,t(5;14)(q31;q32),der(16)t(3;16)(q21;p12)[20]	m	15.9	6	0.2	62	Venous thromboses, seizure, transient stroke, erythematous rash	GRAALL 2005	MRD in CR1	Isolated CNS relapse (CNS3), 14 months from CR1 Death 12 months after relapse	Fournier et al 2019
10	48	46, XY, t(5;14)(q31;q32)	m	107.59	70	0	3.4	NSTEMI, chest pain, extremity weekness	hyper-CVAD	no	ongoing remission	Zachary L. Chelsky 2022
11	57	46,XX,t(5;14)(q31;q32)	f	28.9	16.5	0	57.2	fever	Induction: vincristine, cyclophosphamide, adriamycin, and prednisolone	no	death one month after start of induction	Kaneko et al, 2014
12	60	46,XY,t(5;14)(q31;q32),del(15)(q23q26)	m	47.4	33.2	0	44	fever, dyspnea, deep vein thrombosis, pulmonary embolism	n.a.	MUD	death 10 months after HSCT with relapse and septic shock	Toboso et al, 2017
Mean	30.5		Ratio 10/2	49.9445	29.1718	0.22	41.0545
Abbreviations: FRALLE 2000, French Acute Lymphoblastic Leukemia protocol 2000; NOPHO ALL 2008, Nordic Society of Paediatric Haematology and Oncology acute lymphoblastic leukemia protocol 2008; GMALL 07/2003, German Multicenter Study Group for Adult Acute Lymphoblastic Leukemia protocol 07/2003; GRAALL 2005, Group for Research on Adult Acute Lymphoblastic Leukemia protocol 2005; hyper-CVAD, hyperf…
*1. course: daunorubicin, vincristine, L-asparaginase, 2. course: cytosine arabinoside, L-asparaginse, 3. course: daunorubicine, vincristine, cyclophosphamide, 4. course: cytosine arabinoside, VM-26
** 1. course: daunorubicin, vincristine, dexamethasone, asparaginase, 2. course: "consolidation therapy (type not available)
References
Fournier et al 2019		Fournier B et al. B-ALL With t(5;14)(q31;q32); IGH-IL3 Rearrangement and Eosinophilia: A Comprehensive Analysis of a Peculiar IGH-Rearranged B-AL. Front. Oncol. (2019) doi: 10.3389/fonc.2019.01374
Hogan et al, 1987		Hogan et al. Acute lymphoblastic leukemia with chromosomal 5;14 translocation and hypereosinophilia: case report and literature review. J Clin Oncol. (1987) 5:382–90. 10.1200/JCO.1987.5.3.382
Larsen et al, 2011		Larsen et al. Acute lymphatic leukaemia with eosinophilia in a younger man returning from a travel in the tropics--case report, Ugeskrift for laeger (2011) 173, Nr. 19: 1363–64. PMID: 21561575
McConnell et al, 1987		McConnell et al. Three-way reciprocal chromosomal translocation in an acute lymphoblastic leukemia patient with hypereosinophilia syndrome. J Clin Oncol. (1987) 5:2042–4. doi: 10.1200/JCO.1987.5.12.2042
Derrieux et al 2018		Derrieux et al. A case of B-cell precursor acute lymphoblastic leukemia with IL3-IGH rearrangement revealed by thromboembolism and marked eosinophilia, Leukemia & Lymphoma (2018) 59, Nr. 10 : 2489–92, doi: 10.1080/10428194.2018.1430796
Knuutila et al, 1993		Knuutila et al. Power of the MAC (Morphology-Antibody-Chromosomes) Method in Distinguishing Reactive and Clonal Cells: Report of a Patient with Acute Lymphatic Leukemia, Eosinophilia, and t(5;14), Genes, Chromosomes and Cancer (1993) 8, Nr. 4: 219–23, doi: 10.1002/gcc.2870080403
Fournier et al 2019		Fournier B et al. B-ALL With t(5;14)(q31;q32); IGH-IL3 Rearrangement and Eosinophilia: A Comprehensive Analysis of a Peculiar IGH-Rearranged B-AL. Front. Oncol. (2019) doi: 10.3389/fonc.2019.01374
Kaneko et al, 2014		Kaneko et al. Acute Lymphoblastic Leukemia With Eosinophilia Lacking Peripheral Blood Leukemic Cell: A Rare Entity, Indian Journal of Hematology and Blood Transfusion (2014) 30, Nr. 1: 80–83, doi: 10.1007/s12288-013-0255-2
Toboso et al, 2017		Toboso et al. Peripheral eosinophilia as the first manifestation of B-cell acute lymphoblastic leukemia with t(5;14)(q31;q32), Blood (2017) 130, Nr. 3: 380, doi: 10.1182/blood-2016-12-754812
Zachary L. Chelsky 2022		Chelsky et al The value of next generation sequencing in the diagnosis of a rare cause of eosinophilia: B cell‑acute lymphoblastic leukemia with t(5;14) (q31;q32) Journal of Hematopathology (2022) 15:239–243 doi: 10.1007/s12308-022-00521-8
